# Supplementary material for: Antimicrobial Photodynamic Inactivation: An Alternative for Group B Streptococcus Vaginal Colonization in a Murine Experimental Model
Source: Antioxidants (Basel). 2023 Apr 1;12(4):847. doi: 10.3390/antiox12040847 (PMC10135335; doi:10.3390/antiox12040847)
Supplement: Supplementary file 1 [file antioxidants-12-00847-s001.zip]

Archive with 1 entries (1 files):
- antioxidants-2276011-supplementary.xlsx
