# Supplementary material for: Antimicrobial Photodynamic Inactivation: An Alternative for Group B Streptococcus Vaginal Colonization in a Murine Experimental Model
Source: Antioxidants (Basel). 2023 Apr 1;12(4):847. doi: 10.3390/antiox12040847 (PMC10135335; doi:10.3390/antiox12040847)
Supplement: Supplementary file 1 [file antioxidants-12-00847-s001.zip › antioxidants-2276011-supplementary.xlsx]

## Sheet: rel_freq
# Constructed from biom file
#OTU ID	669D3	669D4	669D5	671D3	671D4	671D5	673D3	673D4	673D5	674D3	674D4	674D5	taxonomy
c3a3a503752209bc052b3995236b079f	0.907953	0.34354	0.252003	0.951272	0.288548	0.339737	0.947718	0.78972	0.456828	0.956582	0.573747	0.380405	d__Bacteria; p__Firmicutes; c__Bacilli; o__Lactobacillales; f__Streptococcaceae; g__Streptococcus; s__Streptococcus_agalactiae
c7e9700eba384f1ae9d29e2a4225d3f5	0.000409623	0.255996	0.303162	0.00324293	0.480993	0.441412	0.000531574	0.00828675	0.352859	0.000298025	0.243102	0.389728	d__Bacteria; p__Firmicutes; c__Bacilli; o__Staphylococcales; f__Staphylococcaceae; g__Staphylococcus; s__Staphylococcus_sciuri
28ae837ac42f381dc48d585d0caea24d	0	0.120332	0.137827	0.00161007	0.217324	0.200638	0	0.00379927	0.156032	0	0.11097	0.176976	d__Bacteria; p__Firmicutes; c__Bacilli; o__Staphylococcales; f__Staphylococcaceae; g__Staphylococcus; s__Staphylococcus_sciuri
96aff672aaa62589419666ab1001bd50	0.0612159	0.268966	0.294509	0	0	0.00232474	7.03554e-05	0.00125385	0.00036391	0	0	0	d__Bacteria; p__Actinobacteriota; c__Actinobacteria; o__Corynebacteriales; f__Corynebacteriaceae; g__Corynebacterium
ffc36e27c82042664a16bcd4d380b286	0.00650846	0.00208307	0.00282897	0.0157286	0.00383513	0.00608287	0.0209346	0.139442	0.0182198	0.013343	0.0457545	0.0318648	d__Bacteria; p__Proteobacteria; c__Gammaproteobacteria; o__Enterobacterales; f__Enterobacteriaceae; g__Escherichia-Shigella
2604cd8b8e10907c2a76cfa48e1d8204	0.022238	0.00881834	0.00616692	0.0232929	0.00786694	0.00833534	0.0234752	0.0186852	0.0118756	0.0257493	0.0154292	0.00961648	d__Bacteria; p__Firmicutes; c__Bacilli; o__Lactobacillales; f__Streptococcaceae; g__Streptococcus; s__Streptococcus_agalactiae
47311034d26872902e151c2c7a070256	0.000910274	0	0.000414285	0.002567	0.000786694	0.000746808	0.00374447	0.0213344	0.00251098	0.0022139	0.00758131	0.00536241	d__Bacteria; p__Proteobacteria; c__Gammaproteobacteria; o__Enterobacterales; f__Enterobacteriaceae; g__Escherichia-Shigella; s__Escherichia_coli
ad2281ce47473ddbb0457df697779754	0.000409623	9.72101e-05	0.000236734	0.00104807	0.000505732	0.000457721	0.00164944	0.0105493	0.00075208	0.00122616	0.00164956	0.0018744	d__Bacteria; p__Proteobacteria; c__Alphaproteobacteria; o__Rhizobiales; f__Beijerinckiaceae; g__Methylobacterium-Methylorubrum
e7e26e01e06403c0fdea71ede3e80e5c	7.28219e-05	0	0	9.87309e-05	8.42886e-05	0.000192725	0.000203249	0.0019892	0.000230476	0.00022139	0.000516529	0.000570469	d__Bacteria; p__Actinobacteriota; c__Actinobacteria; o__Micrococcales; f__Microbacteriaceae; g__Microbacterium; s__Microbacterium_sp.
04be702b895fe5ed0568344daf564276	0.000109233	0	0	0.000167083	0	0	0.000273604	0.00132927	0	0.000178815	0.000183284	0	d__Bacteria; p__Firmicutes; c__Bacilli; o__Staphylococcales; f__Staphylococcaceae; g__Staphylococcus
d1ae7f18ff0ceb7a151975501058036a	0	0	0	0.00011392	0	7.22717e-05	0.000195432	0.000725915	0	0	0.000233271	0.000244487	d__Bacteria; p__Proteobacteria; c__Alphaproteobacteria; o__Sphingomonadales; f__Sphingomonadaceae; g__Sphingomonas; s__Sphingomonas_sp.
9e4976b3f22f2889ea2348b491c0feb0	0	0	0.00147959	0	0	0	0	0	0	0	0	0	d__Bacteria; p__Firmicutes; c__Bacilli; o__Lactobacillales; f__Enterococcaceae; g__Enterococcus; s__Enterococcus_casseliflavus
9edc3ac4f6ab342b647657b92dbf9a4b	0	0	0	0.000136704	0	0	0.000132893	0.000641068	0	5.96049e-05	0	0.00017929	d__Bacteria; p__Firmicutes; c__Bacilli; o__Bacillales; f__Bacillaceae; g__Bacillus; s__Bacillus_subtilis
0fb65b97cfcb0d59dfb10e73fc2e6e32	0	0	0.00133755	0	0	0	0	0	0	0	0	0	d__Bacteria; p__Firmicutes; c__Bacilli; o__Lactobacillales; f__Enterococcaceae; g__Enterococcus
f94d17d109e2a3785c86c384d87df418	0	0	0	0	0	0	0	0	0	0	0	0.00156472	d__Bacteria; p__Proteobacteria; c__Alphaproteobacteria; o__Rhodobacterales; f__Rhodobacteraceae; g__Paracoccus
09403870435de24e0d1079059a287957	0	0	0	0	0	0	0.000320508	0.000226259	0	0	0	0	d__Bacteria; p__Actinobacteriota; c__Actinobacteria; o__Micrococcales; f__Micrococcaceae; g__Micrococcus; s__Micrococcus_sp.
a5f917f847ff6700b008d37bb9e32fdd	4.55137e-05	0	0	4.55681e-05	0	0	0.000117259	0.000160267	7.2782e-05	2.5545e-05	0.000133298	0	d__Bacteria; p__Bacteroidota; c__Bacteroidia; o__Sphingobacteriales; f__Sphingobacteriaceae; g__Pedobacter
df73df9965c77bc1a9f86c30dedfaf2b	0	0	0	0	0	0	0	0	0	0	0	0.000668264	d__Bacteria; p__Firmicutes; c__Bacilli; o__Staphylococcales; f__Staphylococcaceae; g__Staphylococcus; s__Staphylococcus_sciuri
90e976dec134b708cbe5238a01785b6f	0	0	0	0	0	0	0	0	0	0	0	0.000537871	d__Bacteria; p__Firmicutes; c__Bacilli; o__Staphylococcales; f__Staphylococcaceae; g__Staphylococcus
b02a8d33d018119dedb2db15db887bfd	0	0	0	0	0	0	3.12691e-05	0.000245114	0	0	0	0	d__Bacteria; p__Actinobacteriota; c__Actinobacteria; o__Propionibacteriales; f__Propionibacteriaceae; g__Cutibacterium; s__uncultured_bacterium
2d9c3b4de017ef3a0e576ce068dd8de8	0	0	0	0.00012911	0	0	0	0	0	0	0.00014996	0	d__Bacteria; p__Proteobacteria; c__Alphaproteobacteria; o__Rhodobacterales; f__Rhodobacteraceae; g__Paracoccus
3dec061450244c980773305b7fd96cec	0	2.77743e-05	0	7.59469e-06	2.80962e-05	0	0	6.59923e-05	7.2782e-05	0	8.33111e-05	3.25982e-05	d__Bacteria; p__Firmicutes; c__Bacilli; o__Staphylococcales; f__Staphylococcaceae; g__Staphylococcus; s__bacterium_BEL
adaee256a34ff7012e77d1a26d82b874	0	0	0	0.000159488	0	0	0	0	0	0	0	0	d__Bacteria; p__Actinobacteriota; c__Actinobacteria; o__Micrococcales; f__Micrococcaceae; g__Rothia; s__uncultured_bacterium
1771019e6e5dae7d6e8df6cee71e3e12	0	0	0	0	0	0	0	0.000188549	0	0	0	0	d__Bacteria; p__Proteobacteria; c__Alphaproteobacteria; o__Rhizobiales; f__Beijerinckiaceae; g__Methylobacterium-Methylorubrum
2b868acb906ca5a23d3950b48894cd70	0	0	0	0	0	0	0.000125076	0	3.6391e-05	0	0	0	d__Bacteria; p__Actinobacteriota; c__Actinobacteria; o__Micrococcales; f__Micrococcaceae; g__Micrococcus
123e8afb142134d5ba98230fad9af166	0	0	0	0	0	0	0	0.000179122	0	0	0	0	d__Bacteria; p__Firmicutes; c__Clostridia; o__Lachnospirales; f__Lachnospiraceae; g__Marvinbryantia; s__uncultured_bacterium
957ab590811dc97ca515a107e4cb1e88	0	0	0	0	0	0	0	0.000179122	0	0	0	0	d__Bacteria; p__Firmicutes; c__Bacilli; o__Staphylococcales; f__Staphylococcaceae; g__Staphylococcus
f3b4c40897284d12669a34cc2cf457df	0	0	0	0	0	0	0.000140711	0	0	0	0	0	Unassigned
5654270a66aa26404af594d1cb9e787c	0	0	0	0	0	0	0	0.000169694	0	0	0	0	d__Bacteria; p__Actinobacteriota; c__Actinobacteria; o__Corynebacteriales; f__Corynebacteriaceae; g__Corynebacterium; s__uncultured_bacterium
0a1f5ed70dcb37a86924dbd5fde981af	0	0	0	0	0	0	5.47208e-05	0	0	0	8.33111e-05	6.51965e-05	d__Bacteria; p__Proteobacteria; c__Gammaproteobacteria; o__Pseudomonadales; f__Moraxellaceae; g__Enhydrobacter
97d5269d39a0eae35715f8f6c9219ea5	0	0	0	0	0	0	0	0.00015084	0	0	0	0	d__Bacteria; p__Proteobacteria; c__Alphaproteobacteria; o__Sphingomonadales; f__Sphingomonadaceae; g__Sphingomonas
8f087c1adbd7657f541e8acf31737fc5	0	0	0	0	0	0	0	0	0	0	0.00014996	0.000114094	d__Bacteria; p__Firmicutes; c__Clostridia; o__Lachnospirales; f__Lachnospiraceae; g__Lachnospiraceae_NK4A136_group; s__uncultured_bacterium
b0a42ba762e48c39cbe440b5b8e29bf1	0	0	0	3.79734e-05	0	0	0	7.54198e-05	0	0	0	0	d__Bacteria; p__Proteobacteria; c__Gammaproteobacteria; o__Burkholderiales; f__Comamonadaceae; g__Aquabacterium
fd7943abdfd93d4bd9b99e4d5a2c2acb	0	0	0	8.35416e-05	0	0	0	0	0	0	0	0	Unassigned
b51c7271379ba7eaca7b715ea6224290	0	0	0	8.35416e-05	0	0	0	0	0	0	0	0	Unassigned
3c747dbdc4a8b851cdba4ea6710ee62e	0	0	0	0	0	0	0	0.000103702	0	0	0	0	d__Bacteria; p__Actinobacteriota; c__Actinobacteria; o__Micrococcales; f__Micrococcaceae; g__Kocuria
6dad2564daaf34dad8099a9b40189b0c	0	0.000138872	0	0	0	0	0	0	0	0	0	0	Unassigned
f72e007caf0154c2851b91d8396d676f	0	0	0	7.59469e-05	0	0	0	0	0	0	0	0	d__Bacteria; p__Actinobacteriota; c__Actinobacteria; o__Actinomycetales; f__Actinomycetaceae; g__Actinomyces; s__uncultured_bacterium
5497318e515a8c328a68f95975d9c7d4	0	0	0	0	0	0	0	9.42747e-05	0	0	0	0	d__Bacteria; p__Firmicutes; c__Bacilli; o__Staphylococcales; f__Staphylococcaceae; g__Staphylococcus; s__Staphylococcus_epidermidis
632ad6bea96f2d8623168f3e75781658	0	0	0	0	0	0	0	0	0	0	0	0.000162991	d__Bacteria; p__Actinobacteriota; c__Actinobacteria; o__Corynebacteriales; f__Corynebacteriaceae; g__Corynebacterium; s__uncultured_bacterium
52d6fae91fe613402b5eb064db422d2a	0	0	0	0	0	0	7.03554e-05	0	0	0	0	0	d__Bacteria; p__Proteobacteria; c__Alphaproteobacteria; o__Caulobacterales; f__Caulobacteraceae; g__Caulobacter; s__Caulobacter_sp.
aa1b593068acf0de32973d0162215928	0	0	0	0	0	0	7.03554e-05	0	0	0	0	0	d__Bacteria; p__Proteobacteria; c__Gammaproteobacteria; o__Enterobacterales; f__Enterobacteriaceae; g__Enterobacter
7337431bc35b58de39893e6d6db1772b	0	0	0	0	0	0	7.03554e-05	0	0	0	0	0	d__Bacteria; p__Actinobacteriota; c__Actinobacteria; o__Micrococcales; f__Micrococcaceae; g__Kocuria; s__Kocuria_palustris
b241463fecfc94e62edf12a5c1833fab	0	0	0	0	0	0	7.03554e-05	0	0	0	0	0	d__Bacteria; p__Actinobacteriota; c__Actinobacteria; o__Micrococcales; f__Micrococcaceae; g__Kocuria
4f52129c55224884de8563663fe50fb4	0	0	0	0	0	0	0	7.54198e-05	0	0	0	0	d__Bacteria; p__Desulfobacterota; c__Desulfuromonadia; o__Desulfuromonadia; f__Geoalkalibacteraceae; g__Geoalkalibacter; s__uncultured_bacterium
c499d508892e30dabc2a1ab4a4ff10fd	0	0	0	0	0	0	0	0	9.70426e-05	0	0	0	d__Bacteria; p__Proteobacteria; c__Alphaproteobacteria; o__Rhodobacterales; f__Rhodobacteraceae; g__Paracoccus
dc743a215e4befa972020c3930da621f	0	0	0	0	0	0	0	0	0	6.81199e-05	0	0	d__Bacteria; p__Actinobacteriota; c__Actinobacteria; o__Micrococcales; f__Micrococcaceae; g__Kocuria
c78b4eff98ee648b80b09c68867be26b	0	0	0	0	0	0	0	6.59923e-05	0	0	0	0	d__Bacteria; p__Proteobacteria; c__Gammaproteobacteria; o__Pseudomonadales; f__Pseudomonadaceae; g__Pseudomonas
f5e32d6953ebbb236c93634ac8943489	5.46165e-05	0	0	0	0	0	0	0	0	0	0	0	d__Bacteria; p__Proteobacteria; c__Alphaproteobacteria; o__Sphingomonadales; f__Sphingomonadaceae; g__Novosphingobium
c0e8c28d48da832c11bf25a519d280a4	0	0	0	3.79734e-05	0	0	0	0	0	0	0	0	d__Bacteria; p__Cyanobacteria; c__Cyanobacteriia; o__Cyanobacteriales; f__Chroococcidiopsaceae; g__uncultured; s__uncultured_bacterium
03e5377f75db430cb2d35f117c485687	0	0	0	0	0	0	0	4.71373e-05	0	0	0	0	d__Bacteria; p__Firmicutes; c__Bacilli; o__Thermoactinomycetales; f__Thermoactinomycetaceae; g__Planifilum
a7e03d5cd0f848fb554a045a194e3352	0	0	0	0	0	0	0	4.71373e-05	0	0	0	0	Unassigned
d11a73cfb1abe9ee6faed17c8a3406a9	0	0	0	3.03787e-05	0	0	0	0	0	0	0	0	d__Bacteria; p__Proteobacteria; c__Gammaproteobacteria; o__Burkholderiales; f__Burkholderiaceae; g__Burkholderia-Caballeronia-Paraburkholderia
4d4093e2fc1402de5b4614d2fd6ea06f	0	0	0	0	0	0	0	3.77099e-05	0	0	0	0	d__Bacteria; p__Proteobacteria; c__Alphaproteobacteria; o__Caulobacterales; f__Caulobacteraceae; g__Caulobacter
966680cadb24fc17a081bdcaf2222c46	0	0	0	0	0	0	0	3.77099e-05	0	0	0	0	d__Bacteria; p__Proteobacteria; c__Gammaproteobacteria; o__Burkholderiales; f__Oxalobacteraceae; g__Massilia; s__uncultured_bacterium
3638f2062c305c79df283ef573a10b97	0	0	0	0	0	0	0	3.77099e-05	0	0	0	0	d__Bacteria; p__Proteobacteria; c__Gammaproteobacteria; o__Burkholderiales; f__Burkholderiaceae; g__Ralstonia
74a1f2ba789e64617fe82a19e7a55ae5	0	0	0	0	0	0	0	0	4.85213e-05	0	0	0	Unassigned
bfb4b70804914a9fe274481aa25cb447	0	0	0	0	0	0	0	0	0	0	6.66489e-05	0	d__Bacteria; p__Proteobacteria; c__Gammaproteobacteria; o__Burkholderiales; f__Comamonadaceae; g__Aquabacterium; s__uncultured_bacterium
2a642ffe17545238bddd784a3a2866b0	0	0	0	0	0	0	0	0	0	0	6.66489e-05	0	d__Bacteria; p__Firmicutes; c__Bacilli; o__Lactobacillales; f__Streptococcaceae; g__Streptococcus; s__uncultured_bacterium
fdb401a34cb3a9afe89c3755e18f18fc	2.73082e-05	0	0	0	0	0	0	0	0	0	0	0	d__Bacteria; p__Actinobacteriota; c__Actinobacteria; o__Corynebacteriales; f__Corynebacteriaceae; g__Corynebacterium
77c25cf90fc6b99d02c4d1f242803ee8	0	0	3.55101e-05	0	0	0	0	0	0	0	0	0	d__Bacteria; p__Bacteroidota; c__Bacteroidia; o__Bacteroidales; f__Muribaculaceae; g__Muribaculaceae; s__uncultured_bacterium
dcd4030bd55a4bbc6d5d935b8ba2797d	0	0	0	0	0	0	0	2.82824e-05	0	0	0	0	d__Bacteria; p__Campilobacterota; c__Campylobacteria; o__Campylobacterales; f__Arcobacteraceae; g__Arcobacter
2180f307741c2154e0c2ea110b90b235	0	0	0	0	0	0	0	0	0	2.5545e-05	0	0	d__Bacteria; p__Proteobacteria; c__Alphaproteobacteria; o__Caulobacterales; f__Caulobacteraceae; g__Caulobacter; s__Caulobacter_sp.
6cb75964d1bfd8d84cef7f09acb50cb8	1.82055e-05	0	0	0	0	0	0	0	0	0	0	0	d__Bacteria; p__Bacteroidota; c__Bacteroidia; o__Bacteroidales; f__Muribaculaceae; g__Muribaculaceae; s__uncultured_bacterium
372c88463bbdea6926aff2ebe28f9477	1.82055e-05	0	0	0	0	0	0	0	0	0	0	0	Unassigned
b7942f4f3c2bb7b85f974d89ba64d59c	0	0	0	1.51894e-05	0	0	0	0	0	0	0	0	d__Bacteria; p__Bacteroidota; c__Bacteroidia; o__Flavobacteriales; f__Flavobacteriaceae; g__Capnocytophaga; s__uncultured_bacterium
c46e1185719a43de44ad0a5b82721328	0	0	0	1.51894e-05	0	0	0	0	0	0	0	0	d__Bacteria; p__Bacteroidota; c__Bacteroidia; o__Bacteroidales; f__Muribaculaceae; g__Muribaculaceae; s__uncultured_bacterium
a412297e73d00e37a1fa83b88f5b743a	0	0	0	0	2.80962e-05	0	0	0	0	0	0	0	Unassigned
2893aeb225744a49866e347886550112	0	0	0	0	0	0	0	0	0	0	3.33244e-05	0	d__Bacteria; p__Bacteroidota; c__Bacteroidia; o__Bacteroidales; f__Muribaculaceae; g__Muribaculaceae; s__uncultured_bacterium
076df0cf9653b6067c395524ff66cc1b	0	0	0	0	0	0	0	0	0	0	3.33244e-05	0	Unassigned
b2f76d128bfa41c5072fe922ba752a24	0	0	0	0	0	0	0	0	0	0	3.33244e-05	0	d__Bacteria; p__Proteobacteria; c__Gammaproteobacteria; o__Xanthomonadales; f__Xanthomonadaceae; g__Stenotrophomonas
0b89b14fe16da7e616164c5ff4a5016b	9.10274e-06	0	0	0	0	0	0	0	0	0	0	0	Unassigned
06bf92d21e1bfc8dbca8892e335cdcc4	0	0	0	0	0	0	0	9.42747e-06	0	0	0	0	d__Bacteria; p__Firmicutes; c__Bacilli; o__Lactobacillales; f__Streptococcaceae; g__Streptococcus; s__Streptococcus_agalactiae
07ca9ed1b1be54f1bf7a8df0f53cd268	0	0	0	0	0	0	0	9.42747e-06	0	0	0	0	Unassigned
d99c2c9221e907948df533a947f60a3d	0	0	0	0	0	0	0	9.42747e-06	0	0	0	0	Unassigned
ed4325eae20fa92eb9f92af353d45e2e	0	0	0	0	0	0	0	0	0	8.51499e-06	0	0	Unassigned
dd6003674a77b643ce6094184aabbc6a	0	0	0	0	0	0	0	0	0	0	0	1.62991e-05	Unassigned
2fa75f53bc1b43e4c7786954176f89d0	0	0	0	0	0	0	0	0	0	0	0	1.62991e-05	Unassigned
